# Supplementary material for: GSK3β is a key regulator of the ROS-dependent necrotic death induced by the quinone DMNQ
Source: Cell Death Dis. 2020 Jan 2;11(1):2. doi: 10.1038/s41419-019-2202-0 (PMC6952365; doi:10.1038/s41419-019-2202-0)
Supplement: Supplementary file 6 — Table S1 [file 41419_2019_2202_MOESM6_ESM.xlsx]

## Sheet: Sheet1
Gene	shRNAs median	FC1 (probe1+probe2)/2*global median	FC2 (probe2/global median)
RNASEL	3369	25.0218	20.8577
POU5F1	2276	22.9054	20.1389
GSK3B	3362	22.4171	15.6805
CAPN1	1698	17.1936	15.4034
DUSP10	1459.5	15.4148	15.3852
CEACAM1	6440	15.6674	14.9087
PGAM1	1519.5	13.7973	12.7718
PPP1R3A	1350	16.2359	11.7564
MYL1	2700	17.2	9.73289
ATP1A1	2781	10.9091	9.67114
OGFR	4912	9.79765	9.56577
PSMA6	294	14.5292	8.51678
GALNT9	4050	8.62819	7.47181
TNFRSF17	986	13.0664	7.27248
VDR	2146	10.8698	6.63893
LOC391656	1114	10.9419	6.50134
FANCA	6866	14.1285	6.06174
GPRC5C	2789	6.55604	5.85772
GCLC	2638	7.64664	5.81342
GSTK1	4928.5	6.06107	5.57852
DTX3	2974	11.8312	5.54497
UBE2G2	4945	5.59228	5.54094
CANT1	2590	6.05772	5.37785
MAP2K2	3039.5	19.5044	5.37114
MAP2	1237	22.1688	5.3047
SH3GLB2	2307.5	14.8248	5.30268
NFS1	4252	5.39832	5.2698
RECQL	3604	9.58624	5.22013
PAX5	4236	11.1	5.21275
CSTF1	1255	5.33557	5.19396
NDUFS4	2514.5	5.23624	5.18658
CKS1B	2069.5	7.38389	5.14899
ARHGEF5	2200	6.60671	5.11678
GALNT11	4299	5.70537	5.11678
HELLS	1484.5	12.0232	5.00067
FGF6	2049	10.4997	4.97517
SP3	2284	8.50906	4.91946
MSH4	2071	43.9094	4.89866
DPM1	2875	5.43456	4.82886
HDAC10	4551	10.2752	4.81812
CELSR1	3059.5	6.01544	4.79329
ALMS1	2494	10.1735	4.76309
BCL2L11	4023	6.70705	4.76242
TIRAP	3282	4.78154	4.75436
ADH1B	2464	8.2953	4.74497
FLT4	4696	5.29866	4.61544
FUT5	6093	61.694	4.59463
MEF2A	2172.5	13.3564	4.58121
BIRC3	2485	5.4245	4.53423
PIGB	2968	8.0802	4.41275
DDIT4	3404	17.6272	4.38658
DGAT1	2831.5	5.68557	4.38658
AREG	550.5	4.64732	4.36174
SMARCD1	2331	4.93255	4.35436
RAB9A	5589	6.65503	4.35168
RDH11	3914.5	12.3409	4.34966
EXT2	4828	5.57785	4.32819
DTX4	3976	4.98356	4.31611
CITED2	3639	4.36309	4.30268
ARF4	3148.5	4.58926	4.29732
SDC3	3216	4.31577	4.29195
UCP1	1224.5	9.61611	4.27383
RFX5	1211	4.73725	4.21678
HSF2	1421	5.12617	4.19933
CMAS	2011.5	4.95872	4.19933
CABIN1	3703.5	5.00906	4.19262
HTR1F	3061	6.2396	4.17987
SLC27A4	1546	8.19329	4.17181
ALDH3B2	5105	4.57248	4.16443
TNFSF11	4653.5	12.6349	4.15839
IL17F	1413	8.96711	4.15168
ALDH5A1	1553	4.92718	4.13624
NEU4	1300.5	5.61342	4.13154
HLA-DQA2	3687	5.88926	4.13087
AASDHPPT	3858	4.35101	4.12685
GPR37	2762.5	14.0889	4.10604
ADH6	2967	9.01812	4.0953
SUMO2	2657	7.46275	4.07785
MAGI2	2675	4.17617	4.06174
PPFIA4	3236	4.34027	4.05906
AGPAT4	4422	9.85101	4.05705
RNF2	1152	15.2419	4.05436
IFI35	1879	5.04295	4.0349
ARF6	4719	4.38221	4.03221
BHLHB9	1035	4.81208	4.02349
PDLIM5	48	4.64463	4.01409
BFAR	4323.5	4.04396	4.01342
PDK1	3442	5.17181	4.00872
CALM3	3090	12.6805	4.00268
STRA6	904	5.36074	3.99933
HSD17B2	1741	4.20973	3.98993
CLDN23	2225	5.67349	3.98658
CMA1	1965.5	6.96141	3.98523
CDKN2B	2973	8.85839	3.97114
PHPT1	5204	7.54664	3.96913
MSH5	2161	4.32282	3.96779
CNP	2248	4.34597	3.96711
ABCA4	1618	10.406	3.95638
LRRC15	2108	3.9745	3.95302
FTMT	1742.5	5.7594	3.95235
NMU	2987	4.08188	3.94832
APOA4	5754	3.97718	3.94765
ACTA2	3332.5	4.32819	3.94497
LOC643224	4533	4.69597	3.93624
CXCL9	1103	4.25134	3.91409
CARD9	3664	8.71242	3.91141
NR4A2	4210	4.57416	3.91141
OTUB1	3566	4.15738	3.90738
TM2D1	1090	4.73389	3.90067
ERCC4	2230	13.2805	3.88188
COX15	2961	4.08322	3.87919
FCGR2A	4139	9.21208	3.87517
MAPK9	3089	6.67315	3.87315
AMHR2	3206.5	4.09564	3.87248
COL22A1	1626	4.42617	3.87181
FAH	1487	16.2765	3.86846
MINPP1	1918.5	3.96812	3.86242
CLK3	1754.5	4.1104	3.85436
APPBP2	2385.5	4.48993	3.84631
DBC1	1341	6.07852	3.84362
CELA2B	3021	4.00772	3.83557
PLEC1	1326	3.91913	3.8349
MYH2	3298	4.61577	3.83423
ATP5J2	4634	5.22349	3.81611
SPTLC2	834.5	3.86208	3.80738
DHCR24	2807	4.70503	3.80537
XRCC3	4307	5.23859	3.79195
TRIB3	1102	4.80805	3.78389
TCF4	5080	3.7896	3.78054
CSMD1	2246	4.57282	3.76846
MAP3K3	1116	4.26309	3.75973
EFNB1	377	7.5057	3.75906
CD180	3935	4.14832	3.75503
F2RL1	4266	3.75503	3.75302
PPP2R2A	4025	14.0473	3.74497
PGF	3583	22.6356	3.73557
PCNA	2695	4.40604	3.73356
CDKN3	2045.5	3.76477	3.7302
COL6A1	3884	4.73624	3.72685
MOBP	5041	3.79631	3.72081
MSR1	2571	4.47752	3.71879
ADIPOQ	3005	4.23356	3.71812
HPN	4416	4.1547	3.71544
IL7R	3661	10.6564	3.71074
CARTPT	3883	4.05034	3.70403
ELANE	4434	3.78188	3.69463
NEIL1	410.5	4.28154	3.67248
LRP8	3500	3.70537	3.6698
CD5	1957.5	4.03389	3.65973
CHDH	2182	6.04698	3.65906
RBL1	4836	4.14597	3.64027
AKAP9	4512	4.00134	3.63893
TBK1	1796	4.39564	3.63691
TPMT	1719	4.53591	3.62685
HLA-DPA1	3785.5	4.20671	3.61611
SOD3	151	11.5785	3.61409
APOC2	2241.5	3.85268	3.61074
CTSL2	3855.5	5.13926	3.60537
UGT1A4	2511	3.82718	3.60268
ANAPC5	2310	8.22886	3.59732
NOTCH3	5075.5	3.73523	3.59732
CHKA	1903	3.76711	3.59664
CKM	1643	4.55705	3.59128
RETN	2207.5	11.6383	3.58993
HIF1A	2248	4.13758	3.58993
PGLYRP2	2370.5	3.62987	3.58993
PGK1	3631.5	4.38154	3.58792
HTRA2	2209	4.10101	3.58322
ITGAL	2251	3.5906	3.57785
TREH	1730	4.20638	3.57114
CSK	2378	4.23121	3.56644
COQ7	4145	3.83557	3.55973
BTLA	1771	3.67617	3.55973
CCR7	2575	4.44933	3.55705
P2RY6	1660.5	3.7104	3.5349
RBX1	1575	3.59161	3.53423
LCMT2	3234.5	4.0698	3.5302
IRAK4	2937	3.54329	3.52349
CDC7	918	4.17718	3.52282
CNPY4	1882.5	3.57819	3.51275
CHST1	3332	9.39295	3.51141
GGH	3276.5	4.09295	3.50268
FOXP1	2927	4.22752	3.49799
MAP2K6	3174	4.22685	3.4953
RIPK1	1927	3.70369	3.4953
PGA4	1812	19.997	3.49128
IDUA	3193	9.61611	3.48054
NT5C2	2669.5	4.31644	3.47383
PLA2G3	2882	4.96342	3.47114
LSM8	626	10.7406	3.45973
SNW1	2259.5	3.84631	3.44832
GABARAP	3245.5	3.93456	3.44765
PDCD1	2676.5	12.2641	3.4443
FOXA2	1208.5	3.57685	3.4443
RAD9A	1481	3.50067	3.44362
C1R	1918	3.56913	3.4396
SHBG	1420	3.5547	3.4349
IFNA17	2965	3.51309	3.4349
GHRH	977.5	3.82114	3.42886
PPIE	2804	4.26913	3.42282
RANGAP1	1425	3.96376	3.42215
CUL3	1135	3.69094	3.41946
TSNAX	2398.5	4.14765	3.41342
WAS	3876.5	10.1419	3.40604
IFNA16	4341	5.73926	3.40336
MUT	986.5	3.77383	3.40336
FPGS	2333	11.5389	3.39799
ELAVL1	1337	3.66275	3.39128
HSPA12A	3939	3.52081	3.38456
KCNN4	2130	3.5802	3.37852
UBE2A	1218	3.68859	3.37785
DNM1	1582	4.07248	3.37651
NOS1	2392.5	3.37685	3.37517
ALDH18A1	3183	15.306	3.36913
DCT	1760	4.17013	3.36443
GNA11	2640.5	3.98054	3.36376
CLDN16	1824	5.36342	3.36309
KLK2	2917	3.91342	3.3604
THRB	2793	4.33725	3.35034
MYH3	3600	3.39027	3.34698
LOC439992	2654	4.39564	3.33893
UXT	3938	3.94732	3.33624
BECN1	1789	3.48121	3.33356
HK3	3232.5	3.6245	3.33289
COX10	1974	3.3604	3.32953
ST8SIA1	1625	4.2906	3.3255
DGKB	1382	3.49128	3.32416
ANP32A	754.5	5.10067	3.32013
HSPE1	3513	3.49195	3.31879
ITGB3	1622	4.02852	3.31745
RBL2	1526	3.66007	3.31544
MAP3K1	4021	3.79396	3.31477
FZD1	1472.5	3.38591	3.3094
ENPP3	4342	4.77181	3.30872
CDC25B	1497	4.12953	3.30604
UNC5B	1534	4.21711	3.30134
SCNN1B	2572	3.67785	3.3
HELB	1975	4.04463	3.29799
CDNF	3188	3.98322	3.29799
DHFR	1255	3.34128	3.29195
GAPDHS	2237	13.756	3.28456
MMP7	2207	3.36275	3.28255
AMPH	3138	3.71107	3.28188
NR4A1	2917	12.9215	3.27919
PIGL	1597	4.73154	3.2745
KEAP1	970	3.41409	3.27315
EFNA1	2481	6.00302	3.27181
COL9A3	2016	14.797	3.26309
POLR2H	2457	13.997	3.2443
ILVBL	1571	14.4245	3.24362
TRIM25	2973	13.0446	3.24161
ARPC1B	650.5	3.57483	3.24027
EIF2B2	4706	3.31577	3.24027
GABRB3	2085.5	3.74933	3.23356
B3GNT3	2926	3.50872	3.2302
PIGX	3368	4.90872	3.22685
TFAP2A	4036	3.44128	3.2255
SERPINB5	2935	3.51611	3.22349
UQCRC1	4726	3.22852	3.22215
SNAP29	4288.5	4.77349	3.22148
MAP2K3	2829	3.98289	3.21946
SYNJ2	1922	3.7594	3.21946
B3GALT1	1080	3.70268	3.21812
TLR9	2064.5	3.4198	3.21745
LPIN2	4166.5	3.31074	3.21342
MMS19L	2044.5	3.82047	3.2094
GCDH	4668	4.27047	3.20604
SHOC2	3372	3.83893	3.20403
OPRD1	940	11.9671	3.20201
MPI	3334.5	4.89664	3.19933
PABPC1	3169	3.29866	3.19933
OAT	1059.5	3.36711	3.19664
IL22RA1	2128	18.8154	3.19262
CD55	2946	3.39597	3.19262
FZR1	1229	4.43289	3.18389
ARL4D	1248	4.36107	3.18255
PRLR	4157	3.23725	3.18255
HGS	2464.5	3.45705	3.18054
FDPS	1955	3.26812	3.17651
SNCB	3214	3.46275	3.1698
RANBP1	2587.5	5.46074	3.16711
PDHA1	3260	3.23289	3.16644
POLR2B	1394	3.5349	3.16577
B4GALT5	2832.5	3.36477	3.16242
RECQL4	1865	7.7943	3.1604
CLDN19	1999.5	13.0691	3.15436
VARS2	2741	8.82987	3.15168
PSMD6	1115	4.32114	3.14832
CBL	3194	3.39765	3.14497
ITGB1BP3	3452	3.47752	3.1443
VISA	4284	7.47383	3.14362
RALA	2283	4.6396	3.14228
MTMR2	1374	3.76242	3.14228
POLB	1854.5	5.44497	3.14161
CTBS	2072	4.43725	3.14094
PSMB10	2232.5	3.80201	3.14094
DEDD2	1857	3.51577	3.13691
HRG	1539	3.49732	3.13691
ACAA2	3135	3.24765	3.13691
UGT1A9	3961	3.75201	3.13356
ANXA3	4181	6.72685	3.13154
HDAC5	1853	3.63456	3.13154
SRD5A1	2322	3.27685	3.13087
ENPP1	2057	3.24866	3.13087
CCNI	2089	3.24396	3.13087
PLA2G12A	2375	3.99597	3.12886
IL10RB	1833.5	3.23523	3.12819
DEFB1	2371	3.25872	3.12752
TTF2	3360	12.0329	3.12685
C1QL4	4126	3.14966	3.12685
SOS1	2709	3.30369	3.12483
AANAT	1301	3.33322	3.12349
GPT2	1309	3.8443	3.12013
ACTB	1412	3.19732	3.11946
TRAF3	3340.5	3.14027	3.11678
BCL10	930	3.13423	3.10872
GFI1	2549	3.65537	3.10403
MAT2B	3442	3.36007	3.10336
GNAZ	2603	9.43792	3.10268
EIF4G2	3354	3.19866	3.10268
SHC4	1094	3.10302	3.10201
RPL15	3273.5	4.18725	3.10067
BMP8A	2277	4.04463	3.09664
FGFR3	1607	3.1255	3.09664
WASF3	3446	8.64094	3.09597
SLC2A3	2212.5	10.1591	3.0906
ATP6V1A	830	3.56879	3.0906
P2RY1	3413	4.14195	3.08792
GFAP	1002.5	4.05134	3.08054
WDFY3	1945.5	3.4057	3.08054
PPARA	3718	3.20134	3.0745
DYRK1A	4296	3.13557	3.0745
VAMP2	1778.5	8.44966	3.07181
RDM1	1769	3.57718	3.07181
CBX5	1931.5	3.25302	3.07181
RPA4	2088	3.26611	3.0698
STX6	2872	3.54128	3.06644
RAB4A	2313	3.67282	3.06577
PIWIL2	1075	4.87752	3.06376
APPL2	3376	3.14195	3.05772
SGK1	1533.5	3.2057	3.05235
BUB3	1833	4.27013	3.05168
UGT2A1	2813	3.57987	3.05034
ID4	4123	4.14262	3.04832
C1S	2886	3.46074	3.04497
MAPK8IP2	2479	3.42181	3.04497
HTR3D	3971	5.72517	3.04362
IL18	2559	3.10403	3.04295
ANKRD6	1487	4.51477	3.04094
TNFSF13	1348.5	3.19128	3.03691
FEN1	2692.5	3.48624	3.03557
TRAF4	3821	3.22987	3.0349
MPG	4099	3.13087	3.03221
P2RY5	1890	3.68322	3.03154
GRM1	3659	3.27886	3.03087
SUZ12	1409.5	3.26611	3.02953
PAX1	3379	3.73087	3.02886
CLC	2072.5	3.72416	3.02617
POLE2	2430	3.37013	3.02617
LPA	4306	3.70503	3.0255
ALCAM	4108	3.52315	3.01678
XRCC5	2290	6.71946	3.01544
PRKCA	2370	4.38121	3.01208
PRDM1	2916	3.02114	3.01208
PGD	2274	3.19128	3.01141
MAP3K13	2370.5	3.09295	3.01141
PSMD13	1560	3.3094	3.0094
HS6ST1	240	3.34195	3.00671
GNAI1	2371	3.25101	3.00537
CHST14	3722	3.10805	3.00336
ACVR1B	4327	3.18356	3.00201
